# Supplementary material for: Genetic Evaluation of Inpatient Neonatal and Infantile Congenital Heart Defects: New Findings and Review of the Literature
Source: Genes (Basel). 2021 Aug 14;12(8):1244. doi: 10.3390/genes12081244 (PMC8391303; doi:10.3390/genes12081244)
Supplement: Supplementary file 1 [file genes-12-01244-s001.zip]

Archive with 1 entries (1 files):
- genes-1265515-supplementary.pdf
